# Supplementary material for: Twenty-Four Hour Glucose Profiles and Glycemic Variability during Intermittent Religious Dry Fasting and Time-Restricted Eating in Subjects without Diabetes: A Preliminary Study
Source: Nutrients. 2024 Aug 12;16(16):2663. doi: 10.3390/nu16162663 (PMC11357114; doi:10.3390/nu16162663)
Supplement: Supplementary file 1 [file nutrients-16-02663-s001.zip]

Archive with 1 entries (1 files):
- nutrients-3105838-supplementary.pdf
